# Supplementary material for: RBBP4 is an epigenetic barrier for the induced transition of pluripotent stem cells into totipotent 2C-like cells
Source: Nucleic Acids Res. 2023 Apr 6;51(11):5414–31. doi: 10.1093/nar/gkad219 (PMC10287929; doi:10.1093/nar/gkad219)
Supplement: gkad219_Supplemental_Files [file gkad219_supplemental_files.zip]

Archive with 3 entries (3 files):
- Supplementary figure legends-revision.docx
- Supplementary Figures.pdf
- Supplementary Tables-update.xlsx
