# Supplementary material for: RBBP4 is an epigenetic barrier for the induced transition of pluripotent stem cells into totipotent 2C-like cells
Source: Nucleic Acids Res. 2023 Apr 6;51(11):5414–31. doi: 10.1093/nar/gkad219 (PMC10287929; doi:10.1093/nar/gkad219)
Supplement: gkad219_Supplemental_Files [file gkad219_supplemental_files.zip › Supplementary Tables-update.xlsx]

## Sheet: Supplementary Table S1
Supplementary Table S1. Sequences of sgRNA Oligos.
Target		Forward primer (5'-3')				Reverse primer (5'-3')
Rbbp4		CCAATGTTAAATCCATCTCG				CGAGATGGATTTAACATTGG
Rbbp7		CCTATTTGGTTGTTATCTCC				GGAGATAACAACCAAATAGG

## Sheet: Supplementary Table S2
Supplementary Table S2. Sequences of shRNA Oligos.
pLKO.1-shRbbp4-1		Forward (5'-3')	CCGGATTTGGGACACTCGTTCAAACCTCGAGGTTTGAACGAGTGTCCCAAATTTTTTG
		Reverse (5'-3')	AATTCAAAAAATTTGGGACACTCGTTCAAACCTCGAGGTTTGAACGAGTGTCCCAAAT
pLKO.1-shRbbp4-2		Forward (5'-3')	CCGGGCGGAGAACATTTACAATGATCTCGAGATCATTGTAAATGTTCTCCGCTTTTTG
		Reverse (5'-3')	AATTCAAAAAGCGGAGAACATTTACAATGATCTCGAGATCATTGTAAATGTTCTCCGC
pLKO.1-shRbbp7-1		Forward (5'-3')	CCGGCCTTTGATTCAACTGTCATTTCTCGAGAAATGACAGTTGAATCAAAGGTTTTTG
		Reverse (5'-3')	AATTCAAAAACCTTTGATTCAACTGTCATTTCTCGAGAAATGACAGTTGAATCAAAGG
pLKO.1-shRbbp7-2		Forward (5'-3')	CCGGCGCCTGAATGTGTGGGATTTACTCGAGTAAATCCCACACATTCAGGCGTTTTTG
		Reverse (5'-3')	AATTCAAAAACGCCTGAATGTGTGGGATTTACTCGAGTAAATCCCACACATTCAGGCG

## Sheet: Supplementary Table S3
Supplementary Table S3. Primers Used for RT-qPCR Analysis.
Application	Species	Genes	Forward primer (5'-3')				Reverse primer (5'-3')
RT-qPCR	Mouse	Rbbp4	GACGACGCAGTGGAAGAAC				CTGGGCAGTTAAGCTGGGC
RT-qPCR	Mouse	Dux	AAAGGAAGAGCATGTGCCAGC				GCAGTAAGCTGTCCTGGGAAC
RT-qPCR	Mouse	Zscan4	GAGATTCATGGAGAGTCTGACTGATGAGTG				GCTGTTGTTTCAAAAGCTTGATGACTTC
RT-qPCR	Mouse	Dub1	GGAGACATGGTGGTTGCTCT				CTCTCCCAACTCAGACTGTGC
RT-qPCR	Mouse	MERVL	CTCTACCACTTGGACCATATGAC				GAGGCTCCAAACAGCATCTCTA
RT-qPCR	Mouse	Cdx2	CAAGGACGTGAGCATGTATCC				GTAACCACCGTAGTCCGGGTA
RT-qPCR	Mouse	Gata3	CTCGGCCATTCGTACATGGAA				GGATACCTCTGCACCGTAGC
RT-qPCR	Mouse	Elf5	TGAAAACAAGTGGCATCAAGAG				TCAGGGGACAGCAGCAAG
RT-qPCR	Mouse	Esx1	AGGAGCTGGAGGCCTTTTT				CTAGGTTCAGGTAAGCCCAGG
RT-qPCR	Mouse	Ascl2	AAGCACACCTTGACTGGTAC				AAGTGGACGTTTGCACCTTC
RT-qPCR	Mouse	Pou5f1	TAGCATTGAGAACCGTGTGAG				ACTTGATCTTTTGCCCTTCTGG
RT-qPCR	Mouse	Nanog	CTCAAGTCCTGAGGCTGACA				TGAAACCTGTCCTTGAGTGC
RT-qPCR	Mouse	Sall4	CCCTGGGAACTGCGATGAAG				TCAGAGAGACTAAAGAACTCGGC
RT-qPCR	Mouse	Tdgf1	CAGTGCGTTTGAATTTGGACC				GCACGAACTGGAAAGACCGA
RT-qPCR	Mouse	Gapdh	AACTTTGGCATTGTGGAAGGGCTCA				TTGGCAGCACCAGTGGATGCAGGGA

## Sheet: Supplementary Table S4
Supplementary Table S4. Lists of Early-2C Genes Upregulated after RBBP4 Depletion.
Input ID	Gene ID	log2FC	P-value
Zscan4c	245109	6.01874	1.74e-212
Zscan4f	665902	6.2973	2.64e-188
Zscan4d	545913	6.43339	8.21e-187
Gm5662	435337	5.37208	2.03e-123
Usp17le	625530	7.15883	1.85e-112
Zscan4e	665848	5.82265	1.59e-107
Zscan4a	434555	6.28783	2.55e-89
Usp17lb	381944	7.55417	4.83e-87
Sp5	64406	3.56752	9.6e-82
Usp17la	13531	7.35913	3.21e-72
Zscan4b	665780	6.15207	1.12e-69
Gm4027	100042776	6.38782	2.18e-67
Gm4340	100043292	6.28795	1.73e-62
Gm4971	244061	5.23332	1.99e-53
Cdkn1a	12575	1.4971	8.78e-45
Usp17lc	13532	5.6342	2.33e-33
Gm13119	433779	5.1532	1.1e-32
Gm12794	332923	7.54265	1.14e-28
Pramef25	329984	4.8153	1.25e-27
Usp17ld	384701	5.53588	2.12e-20
Pxdn	69675	1.62726	4.68e-13
Zfp352	236537	4.43393	1.14e-08
BB287469	544881	4.66669	3.62e-08
Gm4302	100043227	7.71773	1.25e-06
Gdf15	23886	1.52421	2.65e-06
Stox1	216021	2.52735	3.2e-06
Dusp5	240672	1.88979	4.77e-06
BC080695	329986	6.8608	5.82e-06
Dux	664783	5.35176	8.56e-06
Gm2022	100039052	6.42875	1.03e-05
Guca1a	14913	4.66347	1.13e-05
Gm21293	100861880	7.19704	1.33e-05
Spz1	79401	7.151	1.63e-05
Gm6763	627488	7.10063	2.08e-05
Gm4312	100043247	6.47908	3.02e-05
Gm13078	277666	5.78866	0.000357977

## Sheet: Supplementary Table S5
Supplementary Table S5. Lists of Differentially Expressed TEs after RBBP4 Depletion.
Name	Family	Class	Log2FC	P-value	Type
MT2_Mm	ERVL	LTR	3.35955	0	RBBP4-bound
MERVL-int	ERVL	LTR	2.36107	5.11e-195	RBBP4-bound
MMERVK10C-int	ERVK	LTR	2.62787	2.33e-110	RBBP4-bound
RLTR6B_Mm	ERV1	LTR	3.27948	1.67e-73	RBBP4-bound
RLTR10-int	ERVK	LTR	1.87265	4.45e-52	RBBP4-bound
B2_Mm1a	B2	SINE	1.37876	9.18e-48	RBBP4-bound
ORR1A1-int	ERVL-MaLR	LTR	1.71363	3.55e-38	RBBP4-bound
B2_Mm1t	B2	SINE	1.09366	9.8e-37	RBBP4-bound
L1Md_F3	L1	LINE	1.10758	4.29e-33	RBBP4-bound
ORR1A0-int	ERVL-MaLR	LTR	0.936588	1.52e-30	RBBP4-bound
L1Md_F2	L1	LINE	0.682995	5.28e-21	RBBP4-bound
GSAT_MM	Satellite	Satellite	4.01923	1.08e-20	RBBP4-unbound
RLTR6-int	ERV1	LTR	1.4388	1.27e-20	RBBP4-bound
MT2B1	ERVL	LTR	1.21251	2.67e-19	RBBP4-bound
MERV1_LTR	ERV1	LTR	2.30642	3.93e-19	RBBP4-unbound
RLTR1B	ERV1	LTR	1.64153	3.6e-18	RBBP4-bound
Lx3_Mus	L1	LINE	1.19192	3.93e-18	RBBP4-bound
MMETn-int	ERVK	LTR	-0.650141	2.19e-17	RBBP4-bound
MMERGLN_LTR	ERV1	LTR	2.33254	3.34e-14	RBBP4-bound
RLTR10C	ERVK	LTR	1.69018	7.59e-14	RBBP4-bound
MMVL30-int	ERV1	LTR	1.18827	9.93e-14	RBBP4-bound
MTD-int	ERVL-MaLR	LTR	1.1424	2.79e-13	RBBP4-bound
L1_Mus3	L1	LINE	0.632182	1.98e-12	RBBP4-bound
ERVB4_2-LTR_MM	ERVK	LTR	1.38299	1.16e-11	RBBP4-unbound
RLTR13B2	ERVK	LTR	0.957506	7.88e-11	RBBP4-unbound
IAPEY3-int	ERVK	LTR	1.5898	1.52e-10	RBBP4-bound
MERVL_2A-int	ERVL	LTR	0.908802	5.06e-10	RBBP4-bound
MT2B	ERVL	LTR	0.675304	1.14e-09	RBBP4-bound
LTRIS_Mm	ERV1	LTR	1.90149	1.17e-08	RBBP4-bound
L1Md_F	L1	LINE	0.874521	4.13e-08	RBBP4-bound
ORR1A0	ERVL-MaLR	LTR	0.914548	1.19e-07	RBBP4-bound
IAP-d-int	ERVK	LTR	0.924947	1.73e-07	RBBP4-bound
RMER5	ERV1	LTR	0.663331	2.47e-07	RBBP4-unbound
MERV1_I-int	ERV1	LTR	1.16112	4.9e-07	RBBP4-bound
L1_Mus2	L1	LINE	0.601077	5.83e-07	RBBP4-bound
RLTR20B5_MM	ERVK	LTR	1.98538	5.86e-07	RBBP4-unbound
RLTR6_Mm	ERV1	LTR	1.22976	8.75e-07	RBBP4-bound
ORR1A3-int	ERVL-MaLR	LTR	0.956487	3.4e-06	RBBP4-bound
IAPLTR3-int	ERVK	LTR	1.59184	6.32e-06	RBBP4-bound
AmnSINE1	Deu	SINE	-0.62793	7.02e-06	RBBP4-unbound
MER89	ERV1	LTR	0.891498	1.18e-05	RBBP4-unbound
MURVY-LTR	ERV1	LTR	-1.02041	1.51e-05	RBBP4-unbound
MMERVK10D3_I-int	ERVK	LTR	1.33024	1.59e-05	RBBP4-unbound
MLTR31F_MM	ERVK	LTR	1.99814	1.98e-05	RBBP4-unbound
L1VL4	L1	LINE	0.761952	2.74e-05	RBBP4-bound
RLTRETN_Mm	ERVK	LTR	0.636514	3.74e-05	RBBP4-bound
HAL1ME	L1	LINE	1.37149	3.78e-05	RBBP4-unbound
L1VL2	L1	LINE	0.586876	4.12e-05	RBBP4-bound
RMER6BA	ERVK	LTR	1.39867	4.91e-05	RBBP4-unbound
ERVB7_3-LTR_MM	ERVK	LTR	1.13714	5.1e-05	RBBP4-unbound
RLTR23	ERV1	LTR	0.992714	5.56e-05	RBBP4-bound
RLTR44A	ERVK	LTR	2.98799	6.24e-05	RBBP4-unbound
ORR1A1	ERVL-MaLR	LTR	0.733958	0.000129077	RBBP4-unbound
MT2C_Mm	ERVL	LTR	0.755049	0.000142623	RBBP4-unbound
RLTR27	ERVK	LTR	2.22718	0.000198422	RBBP4-bound
RLTR21	ERVK	LTR	0.736121	0.000243022	RBBP4-unbound
RLTR13E	ERVK	LTR	0.813576	0.000272124	RBBP4-unbound
L1MA4A	L1	LINE	0.950858	0.000279114	RBBP4-unbound
MT2B2	ERVL	LTR	0.632082	0.000334826	RBBP4-unbound
RMER19C	ERVK	LTR	0.901836	0.000377799	RBBP4-bound
BGLII	ERVK	LTR	0.738003	0.000382767	RBBP4-unbound
MuRRS-int	ERV1	LTR	1.34114	0.000466432	RBBP4-bound
RMER19B2	ERVK	LTR	0.692832	0.000478859	RBBP4-unbound
RLTR10D2	ERVK	LTR	1.65524	0.000597556	RBBP4-unbound
RLTR19	ERVK	LTR	1.09184	0.000751168	RBBP4-bound
Lx3A	L1	LINE	0.61728	0.000871113	RBBP4-unbound
ERVB5_1-I_MM-int	ERVK	LTR	2.3717	0.000879743	RBBP4-unbound
RMER1C	RMER1C	Other	0.620491	0.00101616	RBBP4-bound
RLTR30C_MM	ERV1	LTR	2.66354	0.00114243	RBBP4-unbound
RLTR19D	ERVK	LTR	1.68114	0.00131262	RBBP4-unbound
Lx2A	L1	LINE	1.32078	0.00157376	RBBP4-unbound
RLTR13D4	ERVK	LTR	1.90309	0.00167602	RBBP4-unbound

## Sheet: Supplementary Table S6
Supplementary Table S6. Decreased H3K9me2 binding TE Sites bound by RBBP4 after RBBP4 Depletion.
Chr	Start	End
chr10	106080409	106080842
chr10	112581053	112581307
chr10	115036113	115036417
chr10	129147688	129148055
chr10	23481702	23482110
chr10	27858882	27859154
chr10	38899744	38901451
chr10	45857335	45857572
chr10	48944827	48945361
chr10	51348009	51348396
chr10	65606816	65607066
chr10	79453448	79454460
chr10	87362924	87363319
chr10	88867743	88868504
chr10	89051569	89052375
chr10	98046050	98046467
chr1	102723478	102723722
chr11	15670965	15671203
chr11	15691083	15692778
chr1	118053828	118055682
chr11	23840403	23840642
chr1	124921992	124922442
chr11	27641330	27642208
chr11	29026354	29026671
chr1	130230371	130230712
chr1	130230981	130231354
chr1	130914084	130914325
chr1	130914586	130915083
chr1	144320988	144321248
chr11	49343176	49343686
chr1	158806932	158807318
chr1	162063705	162064014
chr1	162820655	162821045
chr11	63491322	63491562
chr11	64603335	64603618
chr1	173804624	173804965
chr1	173949684	173950569
chr1	173951186	173952333
chr11	91922631	91923562
chr11	91923922	91924909
chr11	99888970	99889970
chr12	113693631	113694293
chr12	114311692	114313328
chr12	114663037	114663739
chr12	114928783	114929060
chr12	115191902	115192644
chr12	115450045	115450385
chr12	115524514	115525839
chr12	115527068	115527845
chr12	115601789	115603532
chr12	115613858	115614248
chr12	115654267	115654539
chr12	115662047	115662651
chr12	115683217	115684506
chr12	115806108	115806539
chr12	115821255	115823058
chr12	43748858	43749157
chr12	48406929	48407588
chr12	63413776	63415880
chr12	66440176	66440427
chr12	69059117	69059535
chr12	87511066	87511375
chr12	88192653	88193470
chr12	88193754	88194044
chr12	88215655	88216536
chr1	30674932	30676666
chr13	100272542	100273346
chr13	100322341	100323424
chr13	100323778	100324029
chr13	100325747	100326166
chr13	100333304	100333597
chr13	100333903	100335990
chr13	100339142	100339434
chr13	100343836	100344089
chr13	100346298	100346763
chr13	14809085	14809649
chr13	16251660	16253153
chr13	17155946	17156227
chr13	19265243	19265847
chr13	35567339	35567710
chr13	66666148	66666731
chr13	72385940	72386828
chr13	87188974	87190649
chr13	90663550	90664191
chr14	102125426	102125714
chr14	114116600	114116857
chr1	45051554	45052641
chr1	45053786	45055438
chr14	5922840	5923658
chr14	72311292	72311564
chr14	74590885	74591200
chr14	81351846	81353590
chr14	91939285	91940049
chr14	95828386	95828750
chr15	16112007	16112428
chr15	29648270	29648733
chr15	45576327	45576642
chr15	61837431	61838411
chr15	65528360	65529867
chr15	67567345	67569200
chr16	10154143	10154560
chr16	15226911	15227232
chr16	26269385	26270780
chr16	27866721	27868349
chr1	63835802	63836054
chr16	47823187	47824599
chr16	47994712	47995921
chr16	51061546	51063178
chr16	52538825	52540145
chr16	53347866	53349026
chr16	76271555	76272386
chr16	77946907	77947769
chr16	85004237	85004542
chr17	16728703	16729002
chr17	17045706	17045946
chr17	38574374	38574799
chr17	38576325	38576839
chr17	53117031	53117565
chr17	54759560	54761617
chr17	76707912	76708223
chr17	76939662	76941335
chr17	92422905	92423368
chr17	94511900	94513095
chr18	16868255	16868844
chr18	16921131	16922661
chr18	23250741	23251275
chr18	28457484	28457769
chr18	70149035	70149470
chr18	70738425	70739342
chr19	13244737	13245572
chr19	35234807	35235088
chr19	48817701	48818947
chr2	107106948	107107220
chr2	108837549	108837921
chr2	111575198	111576993
chr2	113729066	113729846
chr2	142946506	142946747
chr2	147594608	147595155
chr2	24058555	24060145
chr2	46309823	46310123
chr2	46516670	46517032
chr2	56048638	56049987
chr2	67689691	67690070
chr2	74338693	74338936
chr2	77957457	77959037
chr2	81306182	81306528
chr2	81976409	81977784
chr2	86114236	86114498
chr2	87681409	87682289
chr2	9080188	9080524
chr3	106590978	106591596
chr3	110174113	110174395
chr3	110791351	110792856
chr3	111559948	111560718
chr3	114238818	114240009
chr3	115482961	115483256
chr3	120717143	120717482
chr3	121047534	121048518
chr3	124238610	124238930
chr3	128697046	128697575
chr3	133803532	133804122
chr3	135088140	135089700
chr3	149974461	149975157
chr3	155309566	155310063
chr3	16578340	16579379
chr3	22010855	22011289
chr3	22011860	22012391
chr3	26396687	26397251
chr3	4305717	4306045
chr3	49224767	49226230
chr3	54346399	54346748
chr3	56426037	56426520
chr3	65519900	65520457
chr3	71057159	71058759
chr3	7732843	7733350
chr3	78338693	78339784
chr3	93761618	93763293
chr3	93776965	93777723
chr3	93778028	93779229
chr3	93798813	93799109
chr3	93801236	93802840
chr3	93803808	93804582
chr3	93805827	93807959
chr3	94230189	94231139
chr3	94231977	94232214
chr4	102060929	102061274
chr4	104846791	104847507
chr4	16782762	16783594
chr4	20230235	20230708
chr4	23140855	23141624
chr4	27215869	27216151
chr4	29246927	29247182
chr4	38067318	38067704
chr4	39239686	39239986
chr4	61418144	61418397
chr4	61574787	61576426
chr4	61580587	61581359
chr4	66718409	66718838
chr4	7519476	7521124
chr4	81804491	81805976
chr4	81809208	81809560
chr4	81873819	81875109
chr5	11164797	11165078
chr5	12777754	12778416
chr5	145607241	145608203
chr5	145609206	145610261
chr5	145610558	145611309
chr5	145649658	145649921
chr5	145650645	145653141
chr5	145654485	145655377
chr5	145656866	145658059
chr5	145659565	145660024
chr5	145667723	145668056
chr5	145669889	145672152
chr5	145672427	145673437
chr5	145678908	145679914
chr5	145681572	145682616
chr5	145754168	145754554
chr5	145758744	145759731
chr5	15741887	15742127
chr5	16450071	16450317
chr5	17106664	17106901
chr5	26074371	26074691
chr5	38961282	38961696
chr5	45995031	45996004
chr5	61251970	61252382
chr5	62313461	62314233
chr5	6851135	6852278
chr5	79816934	79817830
chr5	80988690	80989892
chr5	84665705	84667202
chr5	84833178	84833506
chr5	87197957	87198229
chr5	91632197	91632481
chr5	9820080	9821756
chr6	109493658	109494956
chr6	116746124	116747403
chr6	121931175	121931888
chr6	123755726	123756195
chr6	129894764	129895062
chr6	130814077	130814788
chr6	130851948	130852587
chr6	130858352	130858908
chr6	130874749	130875247
chr6	131975638	131977343
chr6	133745451	133745788
chr6	14654146	14654872
chr6	15573660	15573952
chr6	24228111	24229564
chr6	26230189	26230439
chr6	26870768	26871257
chr6	35926621	35927838
chr6	42049514	42049918
chr6	58384937	58385560
chr6	64036512	64036759
chr6	74301732	74302035
chr6	7516353	7517017
chr7	10001447	10001698
chr7	10003506	10004526
chr7	10031549	10032515
chr7	10066808	10067318
chr7	103058486	103058791
chr7	104432334	104432737
chr7	104658155	104658399
chr7	107911036	107911561
chr7	108727746	108727989
chr7	111886167	111887712
chr7	124534145	124535061
chr7	125073535	125073845
chr7	13828711	13830320
chr7	23781536	23782050
chr7	38347464	38348569
chr7	48304294	48304996
chr7	48306121	48306624
chr7	48313819	48314651
chr7	48319591	48319836
chr7	54430785	54431215
chr7	58101128	58101430
chr7	58883036	58883926
chr7	7487922	7488638
chr7	7489093	7489419
chr7	78215195	78215569
chr7	82996206	82996716
chr7	86010660	86010905
chr7	88999760	89000342
chr8	42090336	42090579
chr8	43603382	43603833
chr8	52755402	52756937
chr8	62393212	62393952
chr8	62894236	62895725
chr8	63478044	63478339
chr8	71130761	71131034
chr8	71148477	71148898
chr8	74565773	74566486
chr8	80408527	80409353
chr9	19490785	19491028
chr9	35773091	35773517
chr9	35986702	35988172
chr9	47010472	47010756
chr9	47011182	47011478
chr9	6851403	6851645
chr9	82565183	82565865
chr9	85099053	85099388
chr9	94512742	94514391
chrX	153881490	153882354

## Sheet: Supplementary Table S7
Supplementary Table S7. Decreased H3K9me3 binding TE Sites bound by RBBP4 after RBBP4 Depletion.
Chr	Start	End
chr10	104074203	104074469
chr10	108096489	108096835
chr10	110015483	110016417
chr10	11794103	11794388
chr10	118695812	118696498
chr10	119286820	119287232
chr10	130370811	130371081
chr10	13893286	13893804
chr10	13894579	13895749
chr10	14612922	14613360
chr10	22551443	22551686
chr10	23873020	23873408
chr10	23877817	23878345
chr10	25942647	25942945
chr10	26733746	26734054
chr10	26927212	26928140
chr10	26928896	26929293
chr10	26933527	26934165
chr10	27854762	27855140
chr10	30216009	30217129
chr10	30479438	30479853
chr10	30481308	30481611
chr10	30814015	30815892
chr10	30820759	30821015
chr10	31483638	31484534
chr10	31485397	31485726
chr10	31487778	31488358
chr10	3288536	3289859
chr10	34434587	34435610
chr10	34775690	34776020
chr10	40988565	40989047
chr10	42285891	42286174
chr10	43861679	43862069
chr10	47331719	47331984
chr10	55636097	55636503
chr10	58760682	58761622
chr10	59033714	59034005
chr10	6175450	6175753
chr10	62612574	62613264
chr10	6592323	6592709
chr10	66727625	66727867
chr10	66728249	66728821
chr10	71452161	71453899
chr10	73769553	73769804
chr10	7381798	7382182
chr10	7476456	7476791
chr10	7478190	7478994
chr10	75862439	75862829
chr10	76521852	76522156
chr10	76921446	76921860
chr10	78940595	78940934
chr10	78941399	78941895
chr10	79442439	79443168
chr10	85048171	85048436
chr10	86676846	86677104
chr10	86678934	86679491
chr10	86679876	86680143
chr10	86680579	86680957
chr10	86683104	86683393
chr10	91586339	91586687
chr10	91777470	91777749
chr10	93416126	93416443
chr10	97563081	97563493
chr10	9850958	9851199
chr10	99546167	99546627
chr10	99549838	99550276
chr10	99739725	99740161
chr1	101928090	101929687
chr1	102255140	102256122
chr1	103208976	103209229
chr1	103209864	103210168
chr1	103210671	103211053
chr1	103419435	103419751
chr1	103481064	103481342
chr1	105026946	105027381
chr1	106803388	106803855
chr1	106855049	106855554
chr1	108948105	108948493
chr1	108960040	108960303
chr1	109133359	109133663
chr11	10198592	10198982
chr11	10439300	10440135
chr1	111257992	111258495
chr1	111259233	111259937
chr1	111681452	111681755
chr1	111709167	111709568
chr11	120755362	120755662
chr11	121315925	121316290
chr1	112267916	112268323
chr1	112270999	112271264
chr1	112440028	112440613
chr1	112569111	112569363
chr11	12638157	12638441
chr11	12640685	12640966
chr1	112838222	112839021
chr1	112931584	112932141
chr1	113016898	113017264
chr1	113017523	113017937
chr1	113187797	113188103
chr11	13315175	13316094
chr11	13546253	13546669
chr11	13546919	13547178
chr11	13812299	13812584
chr11	13928818	13929101
chr11	13946762	13947362
chr1	114112446	114112702
chr1	114227805	114228513
chr1	114229726	114230029
chr11	15282476	15282768
chr11	15285445	15285700
chr11	15286445	15287020
chr11	17508104	17508450
chr1	117582185	117582579
chr1	117633356	117633983
chr1	117683998	117684240
chr1	118053828	118055682
chr1	118073105	118073415
chr1	118128252	118128681
chr1	118147111	118147366
chr1	118148736	118149361
chr1	118151575	118151922
chr11	19083409	19083661
chr11	20510922	20511257
chr11	20517323	20518799
chr1	120573991	120574380
chr11	21480685	21480943
chr11	22577403	22578120
chr11	22578427	22579120
chr11	22581565	22582341
chr11	22594822	22595328
chr1	12269449	12269747
chr1	122772244	122773705
chr1	123196584	123196856
chr11	23921968	23922295
chr1	124921992	124922442
chr1	125318256	125318541
chr1	125348409	125348705
chr1	125349132	125349452
chr1	125486842	125487139
chr11	27134874	27135261
chr11	27135610	27136088
chr11	27388502	27389418
chr11	27956460	27956899
chr1	128888379	128888652
chr11	29165652	29166119
chr1	130600103	130600665
chr11	30719679	30719950
chr11	30742330	30742606
chr11	30743709	30744116
chr11	31212965	31213548
chr11	31447477	31448727
chr11	31452229	31452503
chr11	31454366	31455014
chr1	134257453	134258446
chr1	13551466	13551746
chr1	13553441	13553763
chr1	13555490	13555939
chr1	136808706	136809122
chr1	138311687	138312208
chr1	138788861	138789720
chr1	138871611	138872201
chr11	39993554	39993923
chr1	140044233	140044473
chr1	141190057	141190294
chr1	141372610	141373866
chr1	143833195	143833888
chr1	143862461	143862746
chr1	144385157	144385554
chr1	144388651	144388912
chr1	144389577	144390064
chr11	45659811	45660074
chr11	45769867	45770676
chr1	146284499	146284767
chr1	146286335	146286718
chr1	146308129	146308396
chr11	48745545	48746067
chr1	149395494	149395865
chr1	149512235	149512504
chr1	149520128	149520442
chr1	149582608	149583000
chr1	149583396	149583865
chr1	150230202	150230644
chr1	150232439	150233122
chr1	150233423	150233849
chr11	51148717	51148992
chr11	53237273	53237682
chr1	153394337	153394819
chr1	154900351	154900600
chr1	154901439	154901736
chr1	161533341	161533653
chr1	161534641	161534923
chr11	6235587	6235904
chr1	163471164	163471444
chr11	63646966	63647412
chr11	6449564	6449867
chr11	6450375	6450712
chr1	164981729	164982095
chr1	166174912	166175407
chr1	166177237	166177506
chr1	166178067	166178464
chr1	166353187	166353487
chr1	166912514	166912786
chr1	167197008	167197859
chr1	16738412	16739654
chr1	16739905	16740155
chr11	71067400	71067689
chr11	73498589	73499438
chr11	73616847	73617994
chr11	73738690	73739029
chr11	73949435	73949888
chr1	176587041	176587281
chr1	177971746	177972122
chr11	78990349	78990682
chr11	79236272	79236549
chr11	7927249	7927674
chr1	17957753	17958494
chr11	79742381	79742699
chr11	79743928	79744321
chr1	180611802	180612661
chr1	180615877	180616252
chr1	18077988	18079056
chr1	181268258	181268647
chr1	181268887	181269711
chr1	181270268	181270546
chr1	181493749	181494346
chr1	181870637	181871488
chr1	182181904	182182301
chr1	182201042	182201306
chr1	182203269	182204183
chr1	182205023	182206151
chr11	8272481	8272862
chr11	8273822	8274102
chr11	83233386	83233628
chr1	184154245	184154942
chr1	18517855	18518716
chr1	18658709	18659265
chr11	8735200	8735578
chr1	18761856	18762170
chr11	90792037	90792399
chr1	191143220	191143522
chr1	191501939	191502725
chr11	91921086	91921379
chr11	91922631	91923562
chr11	91923922	91924909
chr1	20432500	20433477
chr12	104201731	104202680
chr12	109231895	109232341
chr12	109934494	109935029
chr12	114125458	114126054
chr12	114693458	114693784
chr12	114694497	114695202
chr12	115601789	115603532
chr12	115613858	115614248
chr12	119692034	119692301
chr12	12660997	12661250
chr1	21362798	21363123
chr12	14599765	14600100
chr12	14600950	14601327
chr12	17956676	17957065
chr12	17957540	17958048
chr12	17960021	17961778
chr12	17962479	17962918
chr12	17964741	17965026
chr12	18130303	18130734
chr12	18140405	18140771
chr12	18235466	18235741
chr12	18236146	18236650
chr12	18237755	18238073
chr12	18240525	18241176
chr12	18296633	18296949
chr12	18303376	18303627
chr12	18369575	18370161
chr12	18372368	18373325
chr12	18374595	18374887
chr12	18375150	18376719
chr12	18641200	18641769
chr12	18643031	18643369
chr12	18748753	18749091
chr12	18754712	18755499
chr12	18803173	18803451
chr12	19185401	19185845
chr12	19187136	19187460
chr12	19193087	19193395
chr12	19195182	19195441
chr12	19243910	19244522
chr12	19246809	19247085
chr12	19247824	19248714
chr12	19666653	19667139
chr12	19876271	19876577
chr12	20318275	20318672
chr12	20324849	20325505
chr12	20572651	20573236
chr12	20713129	20713487
chr12	20796427	20796678
chr12	20803033	20803296
chr12	20829442	20829891
chr12	21050336	21050584
chr12	21069556	21069925
chr12	21890615	21890963
chr12	23068287	23070056
chr12	31363374	31364001
chr12	31364656	31364896
chr12	3335592	3336902
chr12	33462683	33463131
chr12	36342204	36342754
chr12	42874111	42874854
chr12	43036810	43037632
chr12	43216344	43216605
chr12	44155492	44155777
chr12	45362243	45362556
chr12	46045785	46046022
chr12	46622973	46624610
chr12	47584994	47585577
chr12	4800963	4802539
chr1	24802408	24802728
chr12	4803858	4804599
chr12	4804984	4805905
chr12	4808723	4809071
chr12	4809344	4809585
chr12	48533846	48534201
chr12	48995002	48995279
chr12	48997343	48997842
chr12	54629277	54629560
chr12	54871569	54871974
chr12	57801808	57802213
chr12	58120052	58120969
chr12	59593577	59593841
chr12	60705664	60706472
chr12	60712800	60713176
chr12	60776950	60777392
chr12	60777667	60777923
chr12	62534943	62535235
chr12	62535901	62536382
chr12	64726130	64726916
chr12	65032637	65033217
chr12	65634221	65634773
chr12	66407390	66407754
chr12	66411881	66412402
chr12	6804093	6804572
chr12	6808312	6808698
chr12	68626869	68627126
chr12	68934717	68935176
chr12	70919308	70919642
chr12	70923281	70923625
chr12	70924643	70925030
chr1	27139758	27140280
chr12	79114306	79116088
chr12	81584486	81584755
chr12	82466023	82466305
chr1	28458274	28458730
chr12	87525036	87525449
chr12	88192653	88193470
chr12	88193754	88194044
chr12	88215655	88216536
chr12	93510569	93511532
chr12	93539612	93540093
chr12	94042074	94042874
chr12	96138873	96139173
chr1	29655933	29656238
chr12	98356453	98356726
chr1	30371613	30372198
chr13	100325747	100326166
chr13	101961580	101963117
chr13	103712847	103713352
chr13	103716203	103716898
chr13	106785447	106786150
chr13	106786741	106787467
chr13	10894052	10895404
chr13	110312262	110312691
chr13	111067990	111068358
chr13	111068693	111069341
chr13	111073925	111074412
chr13	111699283	111699570
chr13	11254577	11256541
chr13	114541903	114542367
chr13	118073459	118074184
chr13	119131608	119131890
chr13	119133202	119133475
chr13	119133845	119134843
chr13	14538112	14538387
chr13	15250307	15250754
chr13	15251884	15252256
chr13	20777669	20777944
chr13	21204561	21205123
chr13	22423528	22423828
chr13	22549321	22550075
chr13	22644686	22645256
chr13	22784867	22785276
chr13	23206876	23207196
chr13	25357255	25357578
chr13	26367198	26369251
chr13	26373335	26373689
chr13	26676581	26676846
chr13	29255438	29255797
chr13	3179715	3180028
chr13	32354027	32354283
chr13	32942833	32943156
chr13	32952965	32953257
chr13	33062229	33062518
chr13	33755801	33756074
chr13	33774900	33775381
chr13	33863398	33863928
chr13	33864258	33864665
chr13	33866853	33867845
chr13	33868756	33869260
chr13	3450171	3450498
chr13	39678889	39679151
chr13	39940424	39940885
chr13	4338609	4339117
chr13	4339386	4339765
chr13	46382941	46383197
chr13	4981998	4983718
chr13	50119774	50120204
chr13	50170514	50171003
chr13	50503684	50504124
chr13	50528204	50528593
chr13	51032662	51033054
chr13	51034034	51034446
chr13	51267167	51268033
chr13	51269578	51270076
chr13	5201878	5202182
chr13	52052198	52052689
chr13	52290981	52291298
chr13	52293417	52293737
chr13	52382747	52383318
chr13	52384419	52385028
chr13	52387361	52388125
chr1	35272758	35273162
chr13	5279415	5279696
chr1	35317565	35318195
chr13	53961996	53962250
chr13	54771262	54771793
chr1	35789292	35789920
chr1	35790219	35790633
chr13	58140467	58140850
chr1	35898237	35898492
chr13	60021729	60022103
chr13	60028275	60028607
chr13	60201195	60201570
chr13	60391188	60391427
chr13	61104100	61104583
chr13	61157772	61158192
chr13	61397357	61397666
chr13	62253518	62253778
chr13	66653222	66655505
chr13	66661087	66661331
chr13	66661922	66662821
chr13	66666148	66666731
chr13	66668474	66668829
chr13	66675481	66675883
chr13	6673602	6674726
chr13	68001411	68001722
chr13	68002690	68002935
chr13	68005741	68006498
chr13	68010207	68010597
chr13	68061109	68062221
chr13	68063842	68064220
chr13	68065176	68065916
chr13	68117150	68117889
chr13	68278977	68279754
chr13	68293539	68293804
chr13	68317168	68317833
chr13	68442530	68444151
chr13	68444410	68445087
chr13	68445732	68446023
chr13	68446989	68447235
chr13	7277716	7277978
chr13	73128561	73129103
chr13	73143155	73143523
chr13	73144084	73145104
chr13	73878180	73878705
chr13	75171881	75172261
chr13	75208897	75209175
chr13	75677994	75678567
chr13	75698824	75699076
chr13	77604895	77605305
chr13	77637244	77637979
chr13	77643066	77643449
chr13	77674128	77675151
chr13	7953274	7953545
chr13	7955720	7956199
chr13	8023883	8024309
chr13	80703725	80705132
chr13	84422886	84423153
chr13	85181885	85182199
chr13	85183710	85184023
chr13	85404204	85404470
chr13	85404802	85405262
chr13	86713731	86714059
chr13	86714668	86714950
chr13	86719469	86719891
chr13	87064338	87064621
chr1	38708154	38708419
chr13	87172888	87173503
chr13	87352613	87352942
chr13	87397538	87397914
chr13	87514474	87514731
chr13	87669152	87669394
chr13	89215733	89216125
chr13	9210886	9211136
chr13	93222358	93222907
chr13	93534533	93534856
chr13	93536225	93536706
chr13	94735875	94736115
chr13	94736492	94736838
chr13	94737166	94737902
chr13	94740122	94740366
chr13	94741851	94742283
chr13	98326584	98326885
chr13	98329016	98329398
chr13	99120602	99120866
chr13	99135998	99136236
chr13	99136776	99137156
chr14	102588388	102588668
chr14	103635548	103635817
chr14	103640445	103640787
chr14	105207419	105207787
chr14	105212893	105213368
chr14	109344621	109345158
chr14	109345689	109346153
chr14	111875901	111876144
chr14	113289179	113289534
chr14	114097534	114098111
chr14	114204157	114204477
chr14	114208767	114209397
chr14	114420459	114420809
chr14	114422523	114422785
chr14	116233211	116233873
chr14	119960702	119961088
chr14	119961407	119962163
chr14	120250028	120250372
chr14	120456702	120457129
chr14	120551919	120552442
chr14	121389029	121389281
chr14	123725511	123725846
chr14	124030007	124030361
chr14	124694089	124694404
chr14	16971265	16971596
chr14	19864448	19864861
chr14	20280534	20281164
chr14	20282682	20283071
chr14	20954184	20954437
chr14	24323060	24324164
chr14	24382659	24382906
chr14	24412867	24413112
chr14	24416611	24416855
chr14	29761541	29761896
chr14	29765742	29766190
chr14	29771634	29771924
chr14	29772215	29772589
chr14	37752505	37752746
chr14	37757852	37758200
chr14	38171554	38171983
chr1	44267567	44268188
chr1	44360714	44361180
chr1	44376032	44376330
chr1	44378724	44378962
chr1	45165720	45166226
chr14	53564438	53564780
chr14	53565155	53565400
chr14	53567247	53567856
chr14	53568694	53569165
chr14	53570869	53571392
chr14	53575065	53575602
chr14	53576398	53576665
chr14	56144054	56144481
chr14	5919517	5919826
chr14	5921623	5921908
chr14	5922840	5923658
chr14	68010728	68011056
chr14	68011989	68013270
chr14	68013550	68013830
chr14	6894724	6895107
chr1	46978768	46979029
chr1	47226352	47227005
chr14	74590885	74591200
chr1	47720685	47721408
chr1	47957767	47958026
chr14	79797131	79798207
chr14	79798481	79799038
chr14	80089478	80090488
chr14	80354958	80356077
chr14	81088626	81088932
chr14	81089290	81089797
chr14	82179255	82179506
chr14	87605702	87606150
chr14	87914472	87915291
chr14	88039028	88039610
chr14	88040399	88040783
chr14	89609620	89609940
chr14	91750712	91752722
chr14	94811811	94812591
chr1	50160875	50161236
chr15	103783404	103783763
chr15	14122847	14123139
chr15	22055394	22055683
chr1	52313553	52314039
chr1	52315491	52317133
chr1	52400050	52401001
chr1	53133601	53133909
chr15	35960640	35960981
chr15	3943931	3945859
chr15	44909929	44910370
chr1	54618866	54619243
chr15	49093956	49095637
chr15	49171366	49171675
chr15	52084135	52084462
chr15	52878880	52881056
chr15	56210362	56210809
chr1	56098064	56098954
chr15	65370416	65370834
chr15	65572624	65572979
chr15	66218245	66218515
chr15	72094025	72095308
chr15	72249143	72253263
chr1	5809922	5810472
chr15	82470841	82471114
chr15	82494103	82494413
chr15	84147952	84148258
chr15	84148535	84148924
chr1	58633700	58633957
chr1	58642219	58642496
chr15	87516308	87516852
chr1	58776188	58776431
chr15	90194119	90194462
chr15	9243388	9243704
chr15	94058516	94058831
chr15	9499810	9500308
chr15	9502234	9502474
chr15	96892713	96892997
chr15	97626362	97626786
chr15	97734972	97735448
chr15	99106610	99106878
chr15	99487078	99487518
chr1	60725028	60725296
chr1	60731276	60731790
chr16	13483524	13483833
chr16	14679058	14679906
chr1	61514304	61515320
chr16	15441845	15442199
chr16	16025522	16026266
chr16	16026761	16027075
chr16	16934973	16935300
chr16	16937255	16937761
chr16	16938126	16939213
chr16	17440118	17440416
chr16	17612407	17613080
chr16	18014620	18015355
chr16	18015978	18016318
chr16	19650453	19650944
chr16	20038251	20038588
chr16	20042269	20043658
chr16	20577732	20578323
chr16	21105195	21105468
chr16	21106054	21106461
chr16	21745259	21745818
chr16	22279921	22280653
chr16	26866260	26867865
chr16	27132925	27133364
chr16	27133805	27134143
chr16	27423632	27424987
chr16	29516188	29516912
chr16	31374076	31374363
chr16	31381464	31381788
chr16	31388043	31388661
chr16	32198601	32199429
chr16	3544416	3545172
chr1	63803786	63804211
chr1	6436084	6436641
chr16	47784994	47785267
chr16	4808397	4808638
chr16	48101271	48101917
chr1	64960328	64961136
chr1	64961748	64962615
chr1	64964295	64964582
chr1	64965812	64966328
chr16	5223698	5224270
chr16	53016452	53016933
chr16	55055520	55055859
chr16	56940660	56940929
chr16	61258584	61258840
chr16	61369808	61370083
chr16	67631532	67631966
chr16	67633964	67634466
chr16	68529444	68529868
chr16	69163072	69163695
chr16	69164051	69164524
chr1	6692002	6692320
chr16	70171961	70172323
chr16	76142151	76142447
chr16	76171993	76172237
chr16	76172578	76172894
chr16	76174852	76175663
chr1	67719133	67720866
chr16	78027008	78027660
chr16	78483412	78483735
chr16	79043435	79043936
chr16	79854606	79855311
chr16	8035553	8036005
chr16	8039493	8039934
chr16	80760160	80760471
chr16	80765493	80765964
chr16	81025987	81026387
chr16	81035450	81036262
chr16	82207885	82208407
chr16	82210691	82211037
chr16	82725623	82725903
chr16	83340010	83340290
chr16	83400254	83400764
chr16	84575987	84576687
chr16	97971310	97971784
chr17	10376266	10376660
chr17	12557170	12557550
chr17	13788456	13789034
chr17	14807647	14807930
chr17	15604293	15604821
chr17	15608123	15608971
chr17	16127192	16127769
chr17	16128912	16129578
chr17	16760629	16760945
chr17	16873214	16873671
chr17	16890966	16891294
chr17	16985853	16986321
chr17	17010152	17010954
chr17	17011997	17012355
chr17	17029081	17029480
chr17	17030162	17030410
chr17	17030713	17031216
chr17	17031816	17032145
chr17	17042099	17042527
chr17	17167732	17168049
chr17	17168546	17169091
chr17	17169341	17170037
chr17	17172159	17172894
chr17	17175799	17176369
chr17	17176873	17177287
chr17	17978552	17978795
chr17	21036051	21036401
chr17	21245355	21245627
chr1	72127900	72128155
chr1	72130727	72131096
chr1	72132349	72132653
chr17	22469122	22469462
chr17	22585674	22586170
chr17	22588832	22589223
chr17	22590034	22590272
chr17	22623973	22624616
chr17	23329379	23329844
chr17	23330405	23330947
chr17	26293499	26293865
chr17	27264668	27265164
chr17	27269217	27270617
chr17	27272562	27272930
chr17	27275387	27276070
chr17	27276365	27277217
chr17	27278577	27279448
chr17	27280179	27280553
chr17	27288497	27290578
chr17	32717591	32718659
chr17	33047766	33048265
chr17	33048754	33049067
chr17	33050689	33051464
chr17	33051827	33052214
chr1	73323904	73324426
chr17	33407777	33408083
chr17	33618571	33618964
chr17	33623907	33624463
chr17	33731562	33731906
chr17	33739226	33739756
chr17	34219720	34220041
chr17	34220351	34220726
chr17	34223828	34224304
chr17	34226863	34227561
chr17	34752570	34753004
chr17	34757918	34758223
chr17	34767926	34768311
chr17	35941414	35941848
chr17	35942575	35942983
chr17	35944538	35944826
chr17	36070227	36070517
chr17	36070964	36072014
chr17	36073542	36074233
chr17	36100092	36102959
chr17	36105089	36105422
chr17	38047895	38048421
chr17	38250890	38251164
chr17	38347941	38348213
chr17	38530087	38530865
chr17	38538139	38538759
chr17	38541170	38542593
chr17	38576325	38576839
chr17	39207290	39207532
chr17	47078199	47078866
chr17	47084647	47084938
chr17	48222296	48222811
chr17	50249317	50249903
chr17	51866363	51866782
chr17	51867354	51867616
chr17	53010318	53011082
chr17	53117031	53117565
chr17	53366198	53367040
chr17	53368548	53368981
chr17	53370005	53370491
chr17	53371028	53371368
chr17	53935733	53936682
chr17	54759560	54761617
chr17	57587901	57588476
chr17	57855959	57856248
chr17	58841418	58841873
chr17	60309374	60309988
chr17	60547950	60548264
chr17	60790122	60790734
chr17	61012267	61012752
chr1	76311972	76312300
chr17	63671861	63672264
chr17	63762274	63762985
chr17	65150406	65150664
chr17	65154715	65155414
chr17	65159869	65160189
chr17	66529627	66530542
chr17	67426634	67426907
chr17	67428990	67429501
chr17	67834010	67834328
chr17	69323945	69324947
chr17	77829288	77829687
chr17	81161719	81162137
chr17	81233453	81233714
chr17	81244571	81245851
chr17	81353314	81354178
chr17	89481438	89481836
chr17	92295457	92296056
chr17	93795279	93795519
chr17	94227772	94228276
chr17	94301049	94301307
chr17	94301650	94303140
chr17	94344082	94344319
chr17	94642735	94643208
chr17	94664034	94665644
chr17	94669399	94670507
chr17	94670770	94671388
chr17	94684138	94684851
chr17	94685520	94686787
chr17	94687030	94687671
chr1	79488416	79488858
chr17	9786207	9786905
chr1	79937893	79938539
chr1	79941273	79941569
chr18	17512572	17512913
chr18	19367735	19368041
chr18	19385677	19386071
chr1	81982929	81983223
chr18	23115789	23116266
chr18	24035244	24035723
chr18	29553805	29554213
chr18	29555339	29555820
chr18	30011528	30011937
chr18	30012293	30012806
chr18	3156885	3157155
chr18	31616839	31617570
chr18	31618062	31618403
chr18	3218081	3218371
chr18	32682966	32683254
chr18	32877277	32877561
chr18	3707343	3708081
chr18	3737341	3738065
chr18	42479629	42479919
chr18	44908109	44908376
chr18	45820240	45821096
chr18	45862537	45864507
chr18	46942458	46942857
chr18	50782943	50784241
chr18	52447956	52448552
chr18	53022847	53023255
chr1	85880647	85881013
chr18	5921357	5921959
chr18	68329558	68329844
chr18	70738425	70739342
chr18	71081732	71081998
chr18	71082464	71082760
chr18	71084250	71084561
chr1	87138867	87139844
chr18	78696608	78697679
chr18	78699210	78699516
chr1	88572375	88572728
chr18	85825351	85825644
chr18	89856752	89858199
chr19	12148399	12148726
chr19	12152571	12152934
chr19	12364478	12364828
chr19	13119861	13120615
chr19	13269211	13269617
chr19	13925780	13926088
chr19	13929079	13929625
chr19	13998712	13999254
chr19	14000136	14000458
chr19	16083200	16083575
chr1	92527124	92527515
chr19	29686062	29686643
chr19	29689127	29689377
chr19	29689765	29690308
chr19	35904108	35905063
chr19	3746647	3746942
chr1	94151156	94151527
chr19	49340447	49341242
chr19	49460458	49460874
chr19	49663953	49664364
chr19	5316329	5316797
chr19	5317193	5317977
chr1	97173794	97174558
chr1	97280919	97281381
chr1	98202451	98202711
chr1	98291961	98292232
chr19	9684838	9685621
chr2	108467834	108468295
chr2	109466411	109467267
chr2	11105483	11105770
chr2	112160566	112160989
chr2	116156164	116156411
chr2	12497484	12497728
chr2	131647099	131647772
chr2	138517219	138517547
chr2	138520417	138520719
chr2	138521259	138522000
chr2	138524653	138525261
chr2	14288362	14288663
chr2	142946506	142946747
chr2	149489708	149490044
chr2	150460500	150461027
chr2	150555244	150555573
chr2	150556738	150557183
chr2	15200087	15200361
chr2	154242797	154243047
chr2	17064920	17065346
chr2	17323894	17324413
chr2	17893079	17893322
chr2	19357032	19357621
chr2	19839609	19839915
chr2	22195521	22195764
chr2	23920239	23920810
chr2	23925419	23926094
chr2	23938109	23940878
chr2	24123600	24123847
chr2	24165737	24166024
chr2	24166299	24166709
chr2	25724241	25724628
chr2	25743596	25743924
chr2	25746060	25746455
chr2	26880949	26881332
chr2	26885187	26885633
chr2	29304106	29305181
chr2	32117479	32117807
chr2	32118085	32118739
chr2	36299568	36300182
chr2	36441947	36442550
chr2	55999088	56000389
chr2	57019726	57021665
chr2	57964074	57964413
chr2	60590362	60590629
chr2	61852920	61853160
chr2	65451567	65451983
chr2	65580051	65580448
chr2	81461900	81462143
chr2	81464908	81465622
chr2	81509884	81510457
chr2	8189407	8190614
chr2	84086977	84087227
chr2	84901795	84902169
chr2	87771038	87771743
chr2	88367330	88368313
chr2	90087442	90088507
chr2	9024762	9025216
chr3	107396774	107397775
chr3	10881622	10881882
chr3	11551525	11552000
chr3	129671993	129672241
chr3	13064766	13065083
chr3	138036353	138036599
chr3	142688030	142688502
chr3	14448174	14448425
chr3	144620327	144620863
chr3	144621402	144621909
chr3	144828705	144829437
chr3	144857975	144858353
chr3	144942083	144942399
chr3	152805152	152805508
chr3	152806556	152807746
chr3	152808270	152808528
chr3	154029717	154030103
chr3	16250174	16250434
chr3	16797651	16798096
chr3	16799806	16800292
chr3	19095073	19095510
chr3	20693669	20693975
chr3	21157240	21158896
chr3	21192102	21192848
chr3	21193147	21193399
chr3	22867311	22867751
chr3	23274354	23274690
chr3	23686211	23686577
chr3	26577345	26577712
chr3	28152718	28153062
chr3	28882729	28883058
chr3	32203765	32204131
chr3	32801939	32802254
chr3	33323564	33323821
chr3	33324212	33324476
chr3	33426952	33427341
chr3	35130648	35131273
chr3	35873298	35873932
chr3	36416727	36417079
chr3	36508416	36510062
chr3	3691738	3692469
chr3	39446500	39446801
chr3	4162319	4163157
chr3	41769845	41770084
chr3	42230298	42230665
chr3	43859319	43859820
chr3	43860108	43860585
chr3	45261520	45262602
chr3	4584534	4585544
chr3	4927619	4927947
chr3	5034248	5035663
chr3	53365068	53365315
chr3	53721076	53721800
chr3	55608626	55610416
chr3	57237848	57238532
chr3	58277646	58278104
chr3	59763240	59763511
chr3	6055552	6055847
chr3	62206089	62206386
chr3	66312918	66313288
chr3	66630203	66630664
chr3	66634040	66636132
chr3	66670081	66671137
chr3	66837454	66837692
chr3	67681223	67681533
chr3	68725070	68726101
chr3	68733604	68734426
chr3	68754121	68754446
chr3	7732843	7733350
chr3	8450828	8451295
chr3	87601086	87601581
chr3	90827313	90827823
chr3	91095272	91100116
chr3	91126692	91128139
chr3	91132405	91132891
chr3	93699774	93700168
chr3	93744626	93745171
chr3	93749271	93749828
chr3	93754310	93756592
chr3	93757295	93757644
chr3	93761618	93763293
chr3	94215282	94215680
chr3	94216989	94217373
chr3	94223395	94225475
chr3	94226197	94226716
chr3	94227017	94227946
chr3	94230189	94231139
chr3	94231977	94232214
chr3	94233154	94233704
chr3	94241933	94242502
chr3	97148364	97148636
chr3	97519015	97519462
chr3	99364303	99364706
chr4	102880484	102880740
chr4	103836073	103836542
chr4	105438183	105438637
chr4	105439133	105439497
chr4	105439785	105440188
chr4	108147083	108147471
chr4	108147880	108148158
chr4	108153336	108154336
chr4	110103428	110104087
chr4	115163536	115164448
chr4	115375528	115375800
chr4	115502084	115502362
chr4	115604712	115605099
chr4	122712536	122713746
chr4	12402616	12403225
chr4	127072062	127072645
chr4	127876642	127877201
chr4	143683752	143684439
chr4	147855641	147855975
chr4	155681290	155681573
chr4	155682067	155682920
chr4	155687304	155687584
chr4	15865501	15866005
chr4	17309039	17309685
chr4	17334268	17334654
chr4	19150130	19150636
chr4	19155316	19156136
chr4	19190063	19191837
chr4	24284274	24284675
chr4	26057130	26057374
chr4	27169361	27170085
chr4	27415527	27415787
chr4	28413083	28413462
chr4	28414322	28414589
chr4	28414882	28415169
chr4	28415895	28416196
chr4	28746701	28747101
chr4	28767689	28768188
chr4	29715714	29716816
chr4	30233320	30233597
chr4	31635300	31635753
chr4	33103566	33103907
chr4	33682779	33683097
chr4	34343333	34343807
chr4	34346011	34346533
chr4	34506021	34506682
chr4	34506974	34507282
chr4	34536833	34537130
chr4	34540522	34541215
chr4	3461150	3461532
chr4	35333862	35334407
chr4	35378474	35379733
chr4	35383594	35383929
chr4	3635269	3635589
chr4	3636465	3636800
chr4	3813772	3814076
chr4	38859075	38859546
chr4	39228851	39229982
chr4	39387785	39388772
chr4	40027234	40028000
chr4	40054692	40056140
chr4	40058096	40058440
chr4	40060008	40060378
chr4	40291511	40292078
chr4	4029442	4030164
chr4	40438729	40439126
chr4	4048707	4049434
chr4	40595471	40595769
chr4	40596235	40597732
chr4	40651707	40652059
chr4	40658449	40658850
chr4	40659303	40659756
chr4	4237847	4238306
chr4	43301580	43302033
chr4	43752825	43753808
chr4	45838540	45838923
chr4	4652239	4652599
chr4	4653101	4653992
chr4	4656871	4657222
chr4	4889228	4889811
chr4	4890134	4890414
chr4	49423349	49423699
chr4	50167328	50167575
chr4	51041279	51041838
chr4	51570997	51571262
chr4	5190474	5190788
chr4	52189683	52190991
chr4	52890997	52891356
chr4	53940588	53940846
chr4	53944609	53945080
chr4	5461482	5462086
chr4	5608243	5608744
chr4	58391961	58392419
chr4	58408707	58409256
chr4	60046852	60047093
chr4	60108050	60109025
chr4	60112449	60112976
chr4	60113288	60113535
chr4	60191744	60192121
chr4	60457998	60458580
chr4	60460550	60460927
chr4	60462635	60463132
chr4	60469261	60469774
chr4	60472619	60473177
chr4	60477397	60478002
chr4	60478518	60479429
chr4	60482239	60483241
chr4	60484482	60484974
chr4	60488387	60488912
chr4	61557571	61558523
chr4	61558919	61560052
chr4	61560518	61561160
chr4	61564136	61565094
chr4	61571094	61573756
chr4	61574787	61576426
chr4	61580587	61581359
chr4	61713565	61714258
chr4	61823115	61823449
chr4	61920222	61920535
chr4	62061519	62062285
chr4	6649261	6649671
chr4	66635261	66635618
chr4	68965604	68966026
chr4	68966464	68966917
chr4	69417493	69417759
chr4	69720701	69721954
chr4	7099467	7099864
chr4	7100628	7101181
chr4	7299451	7300288
chr4	7302288	7302703
chr4	73658557	73658849
chr4	73662901	73663232
chr4	75355066	75355319
chr4	7628363	7629203
chr4	78834274	78834569
chr4	80412514	80412837
chr4	80904187	80904426
chr4	80904987	80905695
chr4	81149542	81149824
chr4	82041353	82041856
chr4	82103973	82104442
chr4	82746758	82747102
chr4	83075157	83075477
chr4	89190418	89190676
chr4	89226060	89226516
chr4	93780316	93780724
chr4	93952256	93952498
chr4	93954781	93955030
chr4	95257506	95257766
chr4	95258974	95259319
chr4	95260458	95261853
chr4	96154503	96155913
chr4	96265373	96265624
chr4	98273372	98273826
chr4	99433386	99434291
chr5	10071663	10072025
chr5	100742298	100742787
chr5	100743426	100743746
chr5	100746073	100746792
chr5	10074856	10075180
chr5	10075893	10076138
chr5	100905539	100905790
chr5	101053511	101055007
chr5	101056127	101057067
chr5	101057448	101057795
chr5	102196502	102197171
chr5	104066537	104066853
chr5	104189902	104190189
chr5	104191305	104191655
chr5	104369193	104369593
chr5	104789157	104789434
chr5	104889230	104889811
chr5	104893472	104894341
chr5	104910058	104910299
chr5	105043324	105043597
chr5	105388764	105389112
chr5	10625153	10625908
chr5	112905817	112906107
chr5	120825778	120826284
chr5	120827843	120828093
chr5	120828739	120829322
chr5	124108215	124108976
chr5	126963003	126963291
chr5	126963663	126963913
chr5	129438460	129439001
chr5	133468757	133469120
chr5	134028257	134029208
chr5	137842024	137842579
chr5	137999746	138000274
chr5	138000614	138000892
chr5	138206331	138206653
chr5	144656398	144656683
chr5	145649658	145649921
chr5	145650645	145653141
chr5	145654485	145655377
chr5	145656866	145658059
chr5	145659565	145660024
chr5	145661219	145662216
chr5	145664222	145664536
chr5	145667723	145668056
chr5	145669889	145672152
chr5	145672427	145673437
chr5	145674835	145675097
chr5	145675776	145678117
chr5	145678908	145679914
chr5	145681572	145682616
chr5	145686962	145687270
chr5	145754168	145754554
chr5	145758744	145759731
chr5	147798243	147798598
chr5	147802601	147802908
chr5	147808725	147810258
chr5	147810585	147810883
chr5	16450816	16451152
chr5	16455036	16455314
chr5	16668741	16668980
chr5	16672241	16672880
chr5	18852598	18852924
chr5	19975895	19976387
chr5	19977767	19978030
chr5	21101713	21102625
chr5	21105564	21106372
chr5	26069296	26069678
chr5	26071468	26071968
chr5	26074371	26074691
chr5	28446942	28447545
chr5	29910936	29911249
chr5	3010892	3011321
chr5	30223622	30223911
chr5	3103944	3104291
chr5	31332969	31333277
chr5	3252437	3252758
chr5	32711589	32711925
chr5	33327945	33328564
chr5	33329199	33329728
chr5	33330856	33331581
chr5	35548800	35549316
chr5	35549677	35550200
chr5	38406690	38407449
chr5	39224996	39225576
chr5	39230390	39230921
chr5	39720387	39721011
chr5	39811458	39812738
chr5	40604572	40604891
chr5	4134370	4134756
chr5	41489519	41490075
chr5	42136228	42136780
chr5	42284630	42285191
chr5	42285729	42286043
chr5	42375998	42376719
chr5	42738382	42738807
chr5	42826913	42828087
chr5	43070794	43071332
chr5	43347823	43348228
chr5	43497784	43498039
chr5	43857137	43857535
chr5	43958784	43959851
chr5	46379915	46380172
chr5	46942673	46943098
chr5	46946948	46947409
chr5	49544245	49544842
chr5	49667106	49668070
chr5	49700964	49701253
chr5	50318293	50319161
chr5	54143843	54144082
chr5	54449722	54450170
chr5	55652828	55653231
chr5	55768137	55768440
chr5	56189260	56190063
chr5	57018808	57019198
chr5	58323839	58324245
chr5	58635562	58635825
chr5	59004565	59005464
chr5	59120359	59120619
chr5	59124436	59125583
chr5	59182981	59183815
chr5	59184073	59185148
chr5	59439616	59439999
chr5	59440586	59440997
chr5	59441840	59442190
chr5	59865506	59865832
chr5	60556750	60557231
chr5	60728913	60729484
chr5	60756641	60757053
chr5	60757776	60758148
chr5	62225605	62226161
chr5	62227843	62228518
chr5	6231638	6232952
chr5	6259045	6259620
chr5	64030822	64031319
chr5	64032256	64032578
chr5	64426091	64426529
chr5	64544979	64545288
chr5	6486547	6487071
chr5	64889829	64890540
chr5	68413272	68414414
chr5	68414918	68415962
chr5	68436881	68438024
chr5	69047237	69047807
chr5	70761519	70762383
chr5	71388896	71389231
chr5	73839527	73839765
chr5	73987096	73987681
chr5	7432493	7432735
chr5	75309423	75309914
chr5	77565869	77566143
chr5	77770847	77771583
chr5	77772272	77772851
chr5	82655210	82655452
chr5	83155160	83155427
chr5	83551171	83551629
chr5	83560080	83560354
chr5	85077108	85077629
chr5	85477149	85477394
chr5	85481544	85482568
chr5	85483042	85483319
chr5	85861750	85863494
chr5	89327988	89328824
chr5	89953141	89953546
chr5	90818556	90819147
chr5	91230000	91230466
chr5	96019907	96021199
chr5	96292862	96293697
chr6	102574810	102575165
chr6	102684840	102685362
chr6	107588157	107588785
chr6	111594417	111594679
chr6	112179758	112180086
chr6	112241306	112241779
chr6	112436541	112436974
chr6	112534941	112535433
chr6	112706312	112706896
chr6	112710565	112710981
chr6	116480180	116481048
chr6	11749033	11749348
chr6	117692483	117693184
chr6	121571589	121571841
chr6	122090170	122090660
chr6	122112892	122113690
chr6	122114029	122114564
chr6	122213747	122213989
chr6	122227383	122227659
chr6	122915333	122915581
chr6	123360156	123360639
chr6	123677640	123678168
chr6	123678487	123678907
chr6	124285517	124285834
chr6	124974909	124975693
chr6	124977116	124977464
chr6	124979129	124979487
chr6	124980009	124980604
chr6	125249265	125249567
chr6	126457436	126458110
chr6	127519332	127519581
chr6	130814077	130814788
chr6	130874749	130875247
chr6	131056923	131057429
chr6	131573277	131573659
chr6	131638057	131638337
chr6	131975638	131977343
chr6	131979466	131979868
chr6	132559089	132559678
chr6	132964439	132964757
chr6	132967089	132967357
chr6	132968879	132969354
chr6	13331133	13332203
chr6	133401249	133401518
chr6	133494347	133494998
chr6	133517497	133517829
chr6	133518194	133518566
chr6	133745451	133745788
chr6	13455967	13456246
chr6	13531970	13532220
chr6	13571672	13572134
chr6	13771615	13772753
chr6	138747512	138748064
chr6	140321904	140322462
chr6	140324804	140325107
chr6	14251031	14251312
chr6	14304364	14304762
chr6	143505786	143506074
chr6	143510881	143511284
chr6	143653302	143653589
chr6	14460706	14461486
chr6	145901372	145902382
chr6	149269827	149270594
chr6	23889169	23889482
chr6	24928279	24928811
chr6	24929307	24929672
chr6	26230189	26230439
chr6	27118095	27118335
chr6	27123908	27124156
chr6	31850078	31850613
chr6	32093677	32094533
chr6	32686709	32687077
chr6	35395113	35395420
chr6	3650977	3651514
chr6	3655921	3656441
chr6	37691683	37692061
chr6	37757044	37757281
chr6	38280673	38281105
chr6	38281848	38282160
chr6	39925884	39926491
chr6	41562861	41563357
chr6	4178253	4178582
chr6	42049514	42049918
chr6	42060841	42061084
chr6	48000305	48001130
chr6	48004207	48004751
chr6	49616451	49617072
chr6	5477877	5478276
chr6	57091645	57091964
chr6	60312616	60313385
chr6	61508969	61509369
chr6	63175688	63175990
chr6	64412397	64412775
chr6	66654692	66656152
chr6	68283513	68283802
chr6	68593741	68594059
chr6	68722465	68722719
chr6	69245094	69245357
chr6	69916343	69916598
chr6	70685253	70685859
chr6	7094960	7095374
chr6	7102001	7102458
chr6	7105577	7105884
chr6	7106307	7106625
chr6	7107901	7108248
chr6	7282995	7283345
chr6	73344448	73346029
chr6	85891547	85891909
chr6	8697021	8697801
chr6	87952664	87952992
chr6	89695474	89696360
chr6	89828864	89829257
chr6	89960782	89961177
chr6	90232130	90232519
chr6	9299508	9300020
chr6	95814495	95814760
chr6	95840734	95841056
chr6	97648632	97648890
chr6	97652095	97652345
chr6	97654439	97654778
chr6	9867740	9868125
chr6	98822311	98823490
chr7	10066808	10067318
chr7	103282764	103283859
chr7	103293629	103293917
chr7	104721085	104721467
chr7	107854017	107854650
chr7	108550213	108550542
chr7	108828172	108828930
chr7	110172949	110173252
chr7	112605991	112606322
chr7	113943316	113943640
chr7	11574241	11574652
chr7	11582398	11582779
chr7	11601832	11602652
chr7	116800732	116801189
chr7	118070741	118071314
chr7	118286266	118286515
chr7	118286857	118287530
chr7	118291534	118292237
chr7	118292506	118292866
chr7	120557777	120558079
chr7	120558732	120558990
chr7	121850944	121851415
chr7	121851912	121852405
chr7	123871898	123872345
chr7	124811339	124811659
chr7	12753283	12753956
chr7	127627831	127628164
chr7	128988501	128988759
chr7	128990005	128990674
chr7	129560491	129560854
chr7	129564422	129564726
chr7	13148031	13148372
chr7	13532464	13532743
chr7	135731731	135732026
chr7	135732297	135733846
chr7	13758076	13758321
chr7	137642074	137642386
chr7	137642866	137643437
chr7	137663851	137664287
chr7	137895358	137895596
chr7	138694703	138695216
chr7	140653997	140654929
chr7	140739294	140739766
chr7	14086382	14088379
chr7	142218135	142218483
chr7	142218952	142219934
chr7	142780363	142780796
chr7	14300990	14301582
chr7	144353933	144354379
chr7	15704138	15704403
chr7	15805029	15805372
chr7	15813295	15813572
chr7	15817269	15817545
chr7	23814057	23814843
chr7	26492644	26492995
chr7	26502909	26503216
chr7	26659306	26660512
chr7	26987144	26987609
chr7	26989964	26990216
chr7	26990714	26991255
chr7	27010112	27011029
chr7	27014950	27016442
chr7	28224366	28224611
chr7	29628221	29628896
chr7	30118060	30118454
chr7	31226284	31226575
chr7	31483583	31483829
chr7	33720160	33720433
chr7	33836685	33836931
chr7	37163055	37163336
chr7	37165402	37165901
chr7	39779092	39779332
chr7	39780205	39780494
chr7	39782184	39782434
chr7	40131787	40132102
chr7	40132862	40133282
chr7	4194860	4195124
chr7	42089577	42090113
chr7	42389169	42391585
chr7	42394490	42394742
chr7	42517456	42518102
chr7	42518945	42520272
chr7	42599605	42600031
chr7	42604736	42604980
chr7	4310359	4310805
chr7	47724564	47724833
chr7	47749329	47750431
chr7	50988816	50989222
chr7	5833604	5834264
chr7	5859753	5860523
chr7	70193563	70193958
chr7	72454477	72454780
chr7	73007748	73008701
chr7	73048683	73049058
chr7	74744809	74745052
chr7	75811464	75811968
chr7	75812444	75812858
chr7	83267901	83268411
chr7	83269838	83270090
chr7	8332506	8332868
chr7	83927302	83927867
chr7	8444477	8444777
chr7	8445383	8445937
chr7	8448544	8448867
chr7	8450594	8450983
chr7	85373857	85374116
chr7	85935007	85935374
chr7	85935689	85936563
chr7	86010660	86010905
chr7	86022652	86023165
chr7	86033279	86033821
chr7	88410424	88410979
chr7	88636056	88636400
chr7	89569009	89569305
chr7	89652978	89653228
chr7	90412619	90412936
chr7	92787078	92787975
chr8	100248912	100249196
chr8	100249622	100250162
chr8	100520561	100520833
chr8	101361793	101362099
chr8	104695367	104695655
chr8	106480466	106481122
chr8	106481651	106481985
chr8	106486408	106486795
chr8	106488211	106488512
chr8	106493183	106493453
chr8	106502024	106502270
chr8	109740097	109740695
chr8	112483869	112484486
chr8	113283720	113284354
chr8	113285237	113285597
chr8	115800501	115800896
chr8	116500789	116501179
chr8	118212391	118212693
chr8	119334327	119334613
chr8	119334950	119335629
chr8	119335917	119336249
chr8	119336811	119337171
chr8	11934614	11934942
chr8	124580418	124580768
chr8	125629722	125631824
chr8	129188964	129189367
chr8	129207294	129207996
chr8	13982890	13983252
chr8	18034221	18034478
chr8	20999238	20999571
chr8	27308375	27308633
chr8	27319311	27320129
chr8	29415773	29416248
chr8	34245919	34246238
chr8	34659321	34659893
chr8	3831678	3831958
chr8	44233885	44234732
chr8	4446591	4446873
chr8	4447173	4447428
chr8	44584294	44584612
chr8	44747043	44747476
chr8	45179094	45179879
chr8	45428049	45428363
chr8	47452250	47452683
chr8	47453138	47454780
chr8	47794538	47794867
chr8	50598065	50598405
chr8	51051413	51051856
chr8	51569716	51569962
chr8	55449335	55449991
chr8	55567750	55568089
chr8	56180536	56181082
chr8	56181369	56181682
chr8	59137686	59138247
chr8	59677744	59678741
chr8	61368183	61368448
chr8	62805962	62806219
chr8	62811828	62812146
chr8	62865948	62866387
chr8	62918323	62918574
chr8	63742796	63743135
chr8	63744250	63745427
chr8	63817304	63817770
chr8	65145022	65145358
chr8	65477708	65478685
chr8	67035444	67036618
chr8	67039046	67039651
chr8	67178756	67179026
chr8	67412738	67413010
chr8	71158916	71159302
chr8	73525678	73526094
chr8	73529456	73529731
chr8	73530579	73531157
chr8	74588039	74588455
chr8	75339395	75339758
chr8	77646248	77646546
chr8	77907289	77907959
chr8	77916151	77917051
chr8	77917525	77918040
chr8	81189779	81190145
chr8	9357758	9358342
chr8	95997843	95998630
chr9	105609249	105609960
chr9	109470296	109470843
chr9	11140573	11140851
chr9	11632556	11633091
chr9	11633840	11634202
chr9	118208861	118209187
chr9	12022454	12023083
chr9	12026048	12026311
chr9	12132612	12134245
chr9	12275391	12275701
chr9	12445286	12445592
chr9	12743258	12743736
chr9	13139308	13141222
chr9	14101466	14101802
chr9	15159304	15159592
chr9	15409192	15409500
chr9	18092641	18093010
chr9	19047493	19047795
chr9	19160003	19160582
chr9	19960416	19961044
chr9	20231661	20231970
chr9	20883532	20884675
chr9	24147380	24148759
chr9	25778891	25779201
chr9	26406333	26408196
chr9	3080311	3080676
chr9	30870473	30870933
chr9	30871819	30872586
chr9	3492926	3493267
chr9	36658772	36659766
chr9	37912804	37913070
chr9	37913398	37913763
chr9	38640628	38640940
chr9	38896680	38896968
chr9	39924216	39924553
chr9	40167342	40168258
chr9	4138651	4139228
chr9	4139935	4140236
chr9	4332647	4333063
chr9	46596468	46597456
chr9	47495616	47496340
chr9	4921044	4921306
chr9	50284100	50284368
chr9	54001814	54002260
chr9	54004544	54004844
chr9	54017921	54018212
chr9	54019037	54019405
chr9	6696568	6697142
chr9	73235873	73236316
chr9	7610296	7611457
chr9	7611821	7612220
chr9	82768425	82769260
chr9	82770923	82771180
chr9	85099053	85099388
chr9	8782970	8783905
chr9	87838882	87840192
chr9	8784372	8784967
chr9	87935065	87935451
chr9	92406984	92407613
chr9	92452707	92453250
chr9	93323619	93323971
chr9	96665550	96665798
chr9	97261083	97261335
chr9	98250166	98251776
chrX	113913531	113914004
chrX	114004805	114005106
chrX	114296244	114297051
chrX	114298925	114299187
chrX	114299721	114300508
chrX	117133584	117133976
chrX	118412297	118412804
chrX	119173104	119173554
chrX	119586020	119587839
chrX	119590503	119590809
chrX	119855545	119855920
chrX	121552164	121552471
chrX	121555017	121555364
chrX	126141136	126141385
chrX	126144577	126145184
chrX	126229703	126229968
chrX	126408665	126409480
chrX	126475424	126476543
chrX	127020727	127021287
chrX	127166083	127166416
chrX	129150159	129150430
chrX	129151078	129151553
chrX	132653856	132654101
chrX	13953714	13954138
chrX	140896138	140896973
chrX	143175441	143176364
chrX	144272847	144273234
chrX	145932571	145933167
chrX	146036351	146036769
chrX	146696877	146697193
chrX	147205581	147207825
chrX	150210506	150211771
chrX	150739245	150739934
chrX	150742886	150743170
chrX	153196496	153196830
chrX	153593413	153593716
chrX	153881490	153882354
chrX	153941806	153942375
chrX	154216456	154216732
chrX	156064322	156064994
chrX	156580907	156581479
chrX	156764523	156764762
chrX	156765101	156765514
chrX	156871850	156872119
chrX	157621644	157621897
chrX	157623820	157624061
chrX	158678595	158679328
chrX	158680702	158681016
chrX	158683028	158683850
chrX	15967367	15967875
chrX	160286771	160287199
chrX	160287989	160288257
chrX	160291716	160292367
chrX	160301409	160302201
chrX	160302450	160302765
chrX	162177415	162177734
chrX	162178295	162178841
chrX	162180031	162180640
chrX	164891100	164891813
chrX	165634439	165634820
chrX	165646114	165646442
chrX	165646914	165647296
chrX	165808286	165808542
chrX	17854988	17855870
chrX	18505515	18505864
chrX	19662958	19663371
chrX	19664741	19665075
chrX	22842002	22843408
chrX	23589265	23589525
chrX	24251124	24251390
chrX	3215072	3215392
chrX	3216719	3217196
chrX	35916719	35917048
chrX	38180048	38180421
chrX	38784198	38784548
chrX	41724323	41724625
chrX	45645376	45645720
chrX	45645964	45647047
chrX	50414621	50414899
chrX	58359552	58360260
chrX	60095004	60096816
chrX	61770149	61771552
chrX	64935271	64936190
chrX	64937212	64937915
chrX	65713413	65713821
chrX	66762069	66762765
chrX	68033352	68033801
chrX	70252365	70254298
chrX	72877720	72878042
chrX	77076967	77078181
chrX	78677124	78677687
chrX	78709911	78710228
chrX	79692011	79692267
chrX	81763798	81764150
chrX	8769111	8769582
chrX	89012084	89012329
chrX	91129144	91129793
chrX	91896888	91897475
chrX	95349992	95350457
chrX	95354241	95354608
chrX	98107113	98107671
chrX	98430167	98430497
chrX	99907360	99907653
